# Supplementary material for: Evaluating the process of care for persons admitted to Toronto area hospitals with acute severe ulcerative colitis
Source: J Can Assoc Gastroenterol. 2025 May 28;8(4):120–7. doi: 10.1093/jcag/gwaf009 (PMC12401000; doi:10.1093/jcag/gwaf009)
Supplement: gwaf009_suppl_Supplementary_ICMJE [file gwaf009_suppl_supplementary_icmje.zip]

Archive with 2 entries (2 files):
- ICMJE Forms.pdf
- RECORD Checklist.docx
